# Supplementary material for: Multidisciplinary team meetings improve survival in patients with esophageal cancer
Source: Dis Esophagus. 2024 Aug 9;37(11):doae061. doi: 10.1093/dote/doae061 (PMC11518921; doi:10.1093/dote/doae061)
Supplement: Supplemantary_Table_1_doae061 [file supplemantary_table_1_doae061.xlsx]

## Sheet: Blad1
Supplementary Table 1
Hazard ratios (HR) with 95% confidence limits (CI) from Cox Proportional hazards models for the outcome
death by any cause.
Only patients with advanced age, stage IV disease and advanced comorbidities, CCI 3 or above are included
		Patients with age ≧ 80, Stage IV
		disease and CCI ≧ 3
		Multivariate
		HR	(95% CI)	p
Multidisciplinary team meeting
	No	1.00	(ref.)	-
	Yes	0.59	(0.47-0.73)	<0.001
Sex
	Female	1.00	(ref.)	-
	Male	1.06	(0.84-1.35)	0.610
Marital status
	Unmarried	1.00	(ref.)	-
	Married	1.14	(0.90-1.43)	0.281
Education level
	Low (<9 years)	1.00	(ref.)	-
	Intermediate (10 - 12 years)	1.08	(0.86-1.35)	0.494
	High (>12 years)	1.01	(0.74-1.36)	0.969
Histopathology
	Adenocarcinoma	1.00	(ref.)	-
	Squamous	1.00	(0.79-1.26)	0.085
Year of diagnosis
	2005-2009	1.00	(ref.)	-
	2010-2013	1.45	(1.08-1.94)	0.013
	2014-2018	1.50	(1.08-2.09)	0.016
Treatment allocation
	Curative treatment	1.00	(ref.)	-
	Palliative treatment	3.47	(1.70-7.07)	<0.001
	Clinical T-, N-, and M-stage calculated according to the 8th edition of the AJCC/UICC
	Tumour Nodal Metastasis (TNM) classification system
		Association with improved outcome
		Association with poorer outcome
